# Supplementary material for: Stratification of insect diversity and daily activity patterns in the West African virgin forest Taï assessed by entomological Lidar
Source: Sci Rep. 2025 Jul 15;15:25663. doi: 10.1038/s41598-025-05200-z (PMC12263827; doi:10.1038/s41598-025-05200-z)
Supplement: Supplementary file 1 — Supplementary Material 1 [file 41598_2025_5200_MOESM1_ESM.xlsx]

## Sheet: Ark1
Path	Image file name	Order	Confidence
For Anna_Emma/2023-01-12/2023-01-12 5am/Ground Bottom	230114145556401.jpg	Diptera	unsure
For Anna_Emma/2023-01-12/2023-01-12 5am/Ground Bottom	230114145826258.jpg	Hymenoptera	definite
For Anna_Emma/2023-01-12/2023-01-12 5am/Ground Bottom	230114145925821.jpg	Diptera	definite
For Anna_Emma/2023-01-12/2023-01-12 5pm/Ground Bottom	230114141250593.jpg	Hemiptera	definite
For Anna_Emma/2023-01-12/2023-01-12 5pm/Ground Bottom	230114142020059.jpg	Coleoptera	definite
For Anna_Emma/2023-01-12/2023-01-12 5pm/Ground Bottom	230114142046330.jpg	Coleoptera	definite
For Anna_Emma/2023-01-12/2023-01-12 5pm/Ground Bottom	230114142141531.jpg	Coleoptera	definite
For Anna_Emma/2023-01-12/2023-01-12 5pm/Ground Bottom	230114142200163.jpg	Coleoptera	definite
For Anna_Emma/2023-01-12/2023-01-12 5pm/Ground Bottom	230114142222707.jpg	Coleoptera	definite
For Anna_Emma/2023-01-12/2023-01-12 5pm/Ground Top	230114141522435.jpg	Coleoptera	definite
For Anna_Emma/2023-01-12/2023-01-12 5pm/Ground Top	230114141744515.jpg	Blattodea	definite
For Anna_Emma/2023-01-12/2023-01-12 10pm/Canopy Bottom	230114144000664.jpg	Hymenoptera	definite
For Anna_Emma/2023-01-12/2023-01-12 10pm/Canopy Bottom	230114144025000.jpg	Hymenoptera	definite
For Anna_Emma/2023-01-12/2023-01-12 10pm/Canopy Bottom	230114144144720.jpg	Aranae (Spider)	definite
For Anna_Emma/2023-01-12/2023-01-12 10pm/Ground Top	230114143346315.jpg	Hymenoptera	definite
For Anna_Emma/2023-01-12/2023-01-12 10pm/Ground Top	230114143738560.jpg	Lepidoptera	definite
For Anna_Emma/2023-01-12/2023-01-12 10pm/Ground Top	230114143833632.jpg	Hymenoptera	definite
For Anna_Emma/2023-01-12/2023-01-12 530pm/sweepnet	230116120201818.jpg	Orthoptera	definite
For Anna_Emma/2023-01-12/2023-01-12 530pm/sweepnet	230116120133355.jpg	Lepidoptera	definite
For Anna_Emma/2023-01-12/2023-01-12 530pm/sweepnet	230116120141116.jpg	Lepidoptera	definite
For Anna_Emma/2023-01-12/2023-01-12 530pm/sweepnet	230116120145190.jpg	Lepidoptera	definite
For Anna_Emma/2023-01-12/2023-01-12 530pm/sweepnet	230116120147360.jpg	Lepidoptera	definite
For Anna_Emma/2023-01-12/2023-01-12 530pm/sweepnet	230116120149879.jpg	Lepidoptera	definite
For Anna_Emma/2023-01-12/2023-01-12 530pm/sweepnet	230116120151804.jpg	Lepidoptera	definite
For Anna_Emma/2023-01-12/2023-01-12 530pm/sweepnet	230116120203947.jpg	Lepidoptera	definite
For Anna_Emma/2023-01-12/2023-01-12 530pm/sweepnet	230116120220751.jpg	Lepidoptera	definite
For Anna_Emma/2023-01-12/2023-01-12 530pm/sweepnet	230116120224328.jpg	Lepidoptera	definite
For Anna_Emma/2023-01-12/2023-01-12 530pm/sweepnet	230116120537481.jpg	Diptera	definite
For Anna_Emma/2023-01-12/2023-01-12 530pm/sweepnet	230116120548656.jpg	Lepidoptera	definite
For Anna_Emma/2023-01-12/2023-01-12 530pm/sweepnet	230116120606383.jpg	Diptera	definite
For Anna_Emma/2023-01-12/2023-01-12 530pm/sweepnet	230116120611928.jpg	Hemiptera	definite
For Anna_Emma/2023-01-12/2023-01-12 530pm/sweepnet	230116120624415.jpg	Hemiptera	definite
For Anna_Emma/2023-01-12/2023-01-12 530pm/sweepnet	230116120628538.jpg	Hemiptera	definite
For Anna_Emma/2023-01-12/2023-01-12 530pm/sweepnet	230116120632233.jpg	Hymenoptera	definite
For Anna_Emma/2023-01-12/2023-01-12 530pm/sweepnet	230116120642956.jpg	Hymenoptera	definite
For Anna_Emma/2023-01-12/2023-01-12 530pm/sweepnet	230116120645623.jpg	Hymenoptera	definite
For Anna_Emma/2023-01-12/2023-01-12 530pm/sweepnet	230116120649080.jpg	Diptera	definite
For Anna_Emma/2023-01-12/2023-01-12 530pm/sweepnet	230116120651698.jpg	Diptera	definite
For Anna_Emma/2023-01-12/2023-01-12 530pm/sweepnet	230116120654917.jpg	Diptera	definite
For Anna_Emma/2023-01-12/2023-01-12 530pm/sweepnet	230116120659454.jpg	Diptera	unsure
For Anna_Emma/2023-01-12/2023-01-12 530pm/sweepnet	230116120704583.jpg	Diptera	definite
For Anna_Emma/2023-01-12/2023-01-12 530pm/sweepnet	230116120709824.jpg	Diptera	definite
For Anna_Emma/2023-01-12/2023-01-12 530pm/sweepnet	230116120713093.jpg	Diptera	definite
For Anna_Emma/2023-01-12/2023-01-12 530pm/sweepnet	230116120716817.jpg	Diptera	definite
For Anna_Emma/2023-01-12/2023-01-12 530pm/sweepnet	230116120719526.jpg	Hymenoptera	unsure
For Anna_Emma/2023-01-12/2023-01-12 530pm/sweepnet	230116120723228.jpg	Diptera	unsure
For Anna_Emma/2023-01-12/2023-01-12 530pm/sweepnet	230116120727014.jpg	Unsure	unsure
For Anna_Emma/2023-01-12/2023-01-12 530pm/sweepnet	230116120809891.jpg	Lepidoptera	definite
For Anna_Emma/2023-01-12/2023-01-12 530pm/zipline	230116110345954.jpg	Hemiptera	definite
For Anna_Emma/2023-01-12/2023-01-12 530pm/zipline	230116110353639.jpg	Diptera	definite
For Anna_Emma/2023-01-12/2023-01-12 530pm/zipline	230116110400059.jpg	Unsure	unsure
For Anna_Emma/2023-01-12/2023-01-12 630am/sweepnet	230113191505940.jpg	Lepidoptera	definite
For Anna_Emma/2023-01-12/2023-01-12 630am/sweepnet	230113191552427.jpg	Lepidoptera	definite
For Anna_Emma/2023-01-12/2023-01-12 630am/sweepnet	230113191614315.jpg	Lepidoptera	definite
For Anna_Emma/2023-01-12/2023-01-12 630am/sweepnet	230113191630523.jpg	Lepidoptera	definite
For Anna_Emma/2023-01-12/2023-01-12 630am/sweepnet	230113191719283.jpg	Lepidoptera	definite
For Anna_Emma/2023-01-12/2023-01-12 630am/sweepnet	230113191914507.jpg	Lepidoptera	definite
For Anna_Emma/2023-01-12/2023-01-12 630am/sweepnet	230113191925235.jpg	Diptera	definite
For Anna_Emma/2023-01-12/2023-01-12 630am/sweepnet	230113191937074.jpg	Orthoptera	definite
For Anna_Emma/2023-01-12/2023-01-12 630am/sweepnet	230113191945234.jpg	Orthoptera	definite
For Anna_Emma/2023-01-12/2023-01-12 630am/sweepnet	230113192001275.jpg	Hemiptera	definite
For Anna_Emma/2023-01-12/2023-01-12 630am/sweepnet	230113192110762.jpg	Diptera	definite
For Anna_Emma/2023-01-12/2023-01-12 630am/sweepnet	230113192441961.jpg	Diptera	definite
For Anna_Emma/2023-01-12/2023-01-12 630am/sweepnet	230113192631058.jpg	Diptera	definite
For Anna_Emma/2023-01-12/2023-01-12 630am/sweepnet	230113192746730.jpg	Diptera	definite
For Anna_Emma/2023-01-12/2023-01-12 630am/sweepnet	230113192755537.jpg	Diptera	definite
For Anna_Emma/2023-01-12/2023-01-12 630am/sweepnet	230113192915258.jpg	Diptera	definite
For Anna_Emma/2023-01-12/2023-01-12 630am/sweepnet	230113193217089.jpg	Hymenoptera	definite
For Anna_Emma/2023-01-12/2023-01-12 630am/sweepnet	230113193309097.jpg	Hymenoptera	definite
For Anna_Emma/2023-01-12/2023-01-12 630am/sweepnet	230113193333193.jpg	Diptera	definite
For Anna_Emma/2023-01-12/2023-01-12 630am/sweepnet	230113193401330.jpg	Hymenoptera	definite
For Anna_Emma/2023-01-12/2023-01-12 630am/sweepnet	230113193438632.jpg	Diptera	unsure
For Anna_Emma/2023-01-12/2023-01-12 630am/sweepnet	230113193608617.jpg	Diptera	definite
For Anna_Emma/2023-01-12/2023-01-12 630am/sweepnet	230113193619233.jpg	Hemiptera	definite
For Anna_Emma/2023-01-12/2023-01-12 630am/sweepnet	230113193726529.jpg	Coleoptera	definite
For Anna_Emma/2023-01-12/2023-01-12 630am/sweepnet	230113194136631.jpg	Diptera	definite
For Anna_Emma/2023-01-12/2023-01-12 630am/sweepnet	230113194310836.jpg	Diptera	definite
For Anna_Emma/2023-01-12/2023-01-12 630am/sweepnet	230113194319879.jpg	Diptera	definite
For Anna_Emma/2023-01-12/2023-01-12 630am/sweepnet	230113194543311.jpg	Diptera	definite
For Anna_Emma/2023-01-12/2023-01-12 630am/sweepnet	230113194551215.jpg	Hymenoptera	definite
For Anna_Emma/2023-01-12/2023-01-12 630am/sweepnet	230113194613863.jpg	Diptera	unsure
For Anna_Emma/2023-01-12/2023-01-12 630am/sweepnet	230113194626407.jpg	Diptera	definite
For Anna_Emma/2023-01-12/2023-01-12 630am/sweepnet	230113194707887.jpg	Diptera	definite
For Anna_Emma/2023-01-12/2023-01-12 630am/sweepnet	230113194724991.jpg	Hymenoptera	definite
For Anna_Emma/2023-01-12/2023-01-12 630am/zipline	230116105956276.jpg	Lepidoptera	definite
For Anna_Emma/2023-01-12/2023-01-12 630am/zipline	230116110003648.jpg	Unsure	unsure
For Anna_Emma/2023-01-12/2023-01-12 630am/zipline	230116110023566.jpg	Hemiptera	definite
For Anna_Emma/2023-01-12/2023-01-12 630am/zipline	230116110029891.jpg	Lepidoptera	definite
For Anna_Emma/2023-01-12/2023-01-12 630am/zipline	230116110033730.jpg	Unsure	unsure
For Anna_Emma/2023-01-12/2023-01-12 630pm/sweepnet	230116121605588.jpg	Orthoptera	definite
For Anna_Emma/2023-01-12/2023-01-12 630pm/sweepnet	230116121610241.jpg	Hemiptera	definite
For Anna_Emma/2023-01-12/2023-01-12 630pm/sweepnet	230116121612642.jpg	Diptera	unsure
For Anna_Emma/2023-01-12/2023-01-12 630pm/sweepnet	230116121614897.jpg	Coleoptera	definite
For Anna_Emma/2023-01-12/2023-01-12 630pm/sweepnet	230116121816235.jpg	Lepidoptera	definite
For Anna_Emma/2023-01-12/2023-01-12 630pm/sweepnet	230116121825048.jpg	Unsure	unsure
For Anna_Emma/2023-01-12/2023-01-12 630pm/sweepnet	230116122146269.jpg	Diptera	definite
For Anna_Emma/2023-01-12/2023-01-12 630pm/sweepnet	230116122155782.jpg	Hemiptera	definite
For Anna_Emma/2023-01-12/2023-01-12 630pm/sweepnet	230116122202895.jpg	Hemiptera	definite
For Anna_Emma/2023-01-12/2023-01-12 630pm/sweepnet	230116122208892.jpg	Hemiptera	definite
For Anna_Emma/2023-01-12/2023-01-12 630pm/sweepnet	230116122218192.jpg	Hemiptera	definite
For Anna_Emma/2023-01-12/2023-01-12 630pm/sweepnet	230116122224310.jpg	Diptera	unsure
For Anna_Emma/2023-01-12/2023-01-12 630pm/sweepnet	230116122227830.jpg	Hemiptera	definite
For Anna_Emma/2023-01-12/2023-01-12 630pm/sweepnet	230116122234894.jpg	Diptera	unsure
For Anna_Emma/2023-01-12/2023-01-12 630pm/sweepnet	230116122238706.jpg	Hemiptera	definite
For Anna_Emma/2023-01-12/2023-01-12 630pm/sweepnet	230116122242920.jpg	Hemiptera	definite
For Anna_Emma/2023-01-12/2023-01-12 630pm/sweepnet	230116122247648.jpg	Hymenoptera	definite
For Anna_Emma/2023-01-12/2023-01-12 630pm/sweepnet	230116122251735.jpg	Diptera	definite
For Anna_Emma/2023-01-12/2023-01-12 630pm/sweepnet	230116122257229.jpg	Diptera	definite
For Anna_Emma/2023-01-12/2023-01-12 630pm/sweepnet	230116122301681.jpg	Hymenoptera	definite
For Anna_Emma/2023-01-12/2023-01-12 630pm/sweepnet	230116122305117.jpg	Diptera	definite
For Anna_Emma/2023-01-12/2023-01-12 630pm/sweepnet	230116122309498.jpg	Diptera	definite
For Anna_Emma/2023-01-12/2023-01-12 630pm/sweepnet	230116122313698.jpg	Diptera	definite
For Anna_Emma/2023-01-12/2023-01-12 630pm/sweepnet	230116122318456.jpg	Diptera	definite
For Anna_Emma/2023-01-12/2023-01-12 630pm/sweepnet	230116122322579.jpg	Diptera	definite
For Anna_Emma/2023-01-12/2023-01-12 630pm/sweepnet	230116122327337.jpg	Diptera	unsure
For Anna_Emma/2023-01-12/2023-01-12 630pm/sweepnet	230116122330731.jpg	Unsure	unsure
For Anna_Emma/2023-01-12/2023-01-12 630pm/sweepnet	230116122332963.jpg	Diptera	definite
For Anna_Emma/2023-01-12/2023-01-12 630pm/sweepnet	230116122339172.jpg	Hymenoptera	unsure
For Anna_Emma/2023-01-12/2023-01-12 630pm/sweepnet	230116122342308.jpg	Diptera	unsure
For Anna_Emma/2023-01-12/2023-01-12 630pm/sweepnet	230116122347542.jpg	Unsure	unsure
For Anna_Emma/2023-01-12/2023-01-12 630pm/zipline	230116104753818.jpg	Lepidoptera	definite
For Anna_Emma/2023-01-12/2023-01-12 630pm/zipline	230116104758930.jpg	Unsure	unsure
For Anna_Emma/2023-01-12/2023-01-12 730am/sweepnet	230113165646831.jpg	Lepidoptera	definite
For Anna_Emma/2023-01-12/2023-01-12 730am/sweepnet	230113165709751.jpg	Lepidoptera	definite
For Anna_Emma/2023-01-12/2023-01-12 730am/sweepnet	230113165722575.jpg	Lepidoptera	definite
For Anna_Emma/2023-01-12/2023-01-12 730am/sweepnet	230113165740663.jpg	Lepidoptera	definite
For Anna_Emma/2023-01-12/2023-01-12 730am/sweepnet	230113165755247.jpg	Lepidoptera	definite
For Anna_Emma/2023-01-12/2023-01-12 730am/sweepnet	230113170027278.jpg	Diptera	definite
For Anna_Emma/2023-01-12/2023-01-12 730am/sweepnet	230113170057004.jpg	Hymenoptera	definite
For Anna_Emma/2023-01-12/2023-01-12 730am/sweepnet	230113170114190.jpg	Hymenoptera	definite
For Anna_Emma/2023-01-12/2023-01-12 730am/sweepnet	230113170300110.jpg	Blattodea	definite
For Anna_Emma/2023-01-12/2023-01-12 730am/sweepnet	230113170747454.jpg	Diptera	definite
For Anna_Emma/2023-01-12/2023-01-12 730am/sweepnet	230113170831822.jpg	Diptera	definite
For Anna_Emma/2023-01-12/2023-01-12 730am/sweepnet	230113171105741.jpg	Hemiptera	definite
For Anna_Emma/2023-01-12/2023-01-12 730am/sweepnet	230113171126010.jpg	Diptera	definite
For Anna_Emma/2023-01-12/2023-01-12 730am/sweepnet	230113171249661.jpg	Diptera	definite
For Anna_Emma/2023-01-12/2023-01-12 730am/sweepnet	230113171433436.jpg	Hymenoptera	unsure
For Anna_Emma/2023-01-12/2023-01-12 730am/sweepnet	230113171940796.jpg	Diptera	definite
For Anna_Emma/2023-01-12/2023-01-12 730am/sweepnet	230113172005924.jpg	Diptera	definite
For Anna_Emma/2023-01-12/2023-01-12 730am/sweepnet	230113172017866.jpg	Diptera	definite
For Anna_Emma/2023-01-12/2023-01-12 730am/sweepnet	230113172123515.jpg	Diptera	unsure
For Anna_Emma/2023-01-12/2023-01-12 730am/sweepnet	230113172249572.jpg	Diptera	definite
For Anna_Emma/2023-01-12/2023-01-12 730am/sweepnet	230113172328086.jpg	Diptera	definite
For Anna_Emma/2023-01-12/2023-01-12 730am/zipline	230116110758944.jpg	Lepidoptera	definite
For Anna_Emma/2023-01-12/2023-01-12 730am/zipline	230116110812355.jpg	Hymenoptera	definite
For Anna_Emma/2023-01-12/2023-01-12 730am/zipline	230116110820689.jpg	Hymenoptera	definite
For Anna_Emma/2023-01-12/2023-01-12 730am/zipline	230116110831353.jpg	Unsure	unsure
For Anna_Emma/2023-01-13/2023-01-13 5am/Canopy Bottom	230114162916533.jpg	Unsure	unsure
For Anna_Emma/2023-01-13/2023-01-13 5am/Canopy Top	230114163432431.jpg	Diptera	definite
For Anna_Emma/2023-01-13/2023-01-13 5am/Ground Bottom	230114164528981.jpg	Coleoptera	definite
For Anna_Emma/2023-01-13/2023-01-13 5am/Ground Bottom	230114164604783.jpg	Coleoptera	definite
For Anna_Emma/2023-01-13/2023-01-13 5am/Ground Bottom	230114165238885.jpg	Diptera	definite
For Anna_Emma/2023-01-13/2023-01-13 5am/Ground Bottom	230114165305757.jpg	Diptera	unsure
For Anna_Emma/2023-01-13/2023-01-13 5am/Ground Bottom	230114165330005.jpg	Diptera	definite
For Anna_Emma/2023-01-13/2023-01-13 5am/Ground Bottom	230114165348343.jpg	Diptera	definite
For Anna_Emma/2023-01-13/2023-01-13 5pm/Ground Bottom	230113214217575.jpg	Hemiptera	unsure
For Anna_Emma/2023-01-13/2023-01-13 5pm/Ground Bottom	230113214236727.jpg	Neuroptera	unsure
For Anna_Emma/2023-01-13/2023-01-13 5pm/Ground Bottom	230113214253701.jpg	Diptera	definite
For Anna_Emma/2023-01-13/2023-01-13 5pm/Ground Top	230113214708255.jpg	Diptera	definite
For Anna_Emma/2023-01-13/2023-01-13 5pm/Ground Top	230113214756733.jpg	Hymenoptera	definite
For Anna_Emma/2023-01-13/2023-01-13 5pm/Ground Top	230113214910781.jpg	Hemiptera	definite
For Anna_Emma/2023-01-13/2023-01-13 10am/Canopy Bottom	230114173434607.jpg	Unsure	unsure
For Anna_Emma/2023-01-13/2023-01-13 10am/Canopy Bottom	230114173520903.jpg	Unsure	unsure
For Anna_Emma/2023-01-13/2023-01-13 10am/Canopy Bottom	230114173655311.jpg	Unsure	unsure
For Anna_Emma/2023-01-13/2023-01-13 10am/Canopy Top	230114173316648.jpg	Diptera	definite
For Anna_Emma/2023-01-13/2023-01-13 10am/Ground Bottom	230114174054790.jpg	Hymenoptera	definite
For Anna_Emma/2023-01-13/2023-01-13 10am/Ground Bottom	230114174105718.jpg	Hymenoptera	definite
For Anna_Emma/2023-01-13/2023-01-13 10am/Ground Bottom	230114174121691.jpg	Coleoptera	definite
For Anna_Emma/2023-01-13/2023-01-13 10am/Ground Bottom	230114174147882.jpg	Hymenoptera	definite
For Anna_Emma/2023-01-13/2023-01-13 10am/Ground Top	230114175854388.jpg	Diptera	definite
For Anna_Emma/2023-01-13/2023-01-13 10am/Ground Top	230114175949124.jpg	Diptera	definite
For Anna_Emma/2023-01-13/2023-01-13 10pm/Canopy Bottom	230114153805183.jpg	Diptera	definite
For Anna_Emma/2023-01-13/2023-01-13 10pm/Canopy Top	230114153310807.jpg	Diptera	unsure
For Anna_Emma/2023-01-13/2023-01-13 10pm/Canopy Top	230114153331949.jpg	Hymenoptera	definite
For Anna_Emma/2023-01-13/2023-01-13 10pm/Canopy Top	230114153352011.jpg	Unsure	unsure
For Anna_Emma/2023-01-13/2023-01-13 10pm/Ground Bottom	230114153601819.jpg	Hymenoptera	definite
For Anna_Emma/2023-01-13/2023-01-13 10pm/Ground Top	230114154214891.jpg	Lepidoptera	definite
For Anna_Emma/2023-01-13/2023-01-13 10pm/Ground Top	230114154314220.jpg	Lepidoptera	definite
For Anna_Emma/2023-01-13/2023-01-13 10pm/Ground Top	230114154344110.jpg	Lepidoptera	definite
For Anna_Emma/2023-01-13/2023-01-13 10pm/Ground Top	230114154532739.jpg	Diptera	definite
For Anna_Emma/2023-01-13/2023-01-13 10pm/Ground Top	230114154823186.jpg	Hemiptera	unsure
For Anna_Emma/2023-01-13/2023-01-13 10pm/Ground Top	230114154849199.jpg	Diptera	definite
For Anna_Emma/2023-01-13/2023-01-13 10pm/Ground Top	230114154948360.jpg	Diptera	definite
For Anna_Emma/2023-01-13/2023-01-13 10pm/Ground Top	230114155031233.jpg	Lepidoptera	definite
For Anna_Emma/2023-01-13/2023-01-13 10pm/Ground Top	230114155056819.jpg	Hemiptera	definite
For Anna_Emma/2023-01-13/2023-01-13 530pm/sweepnet	230117160151954.jpg	Lepidoptera	definite
For Anna_Emma/2023-01-13/2023-01-13 530pm/sweepnet	230117160230561.jpg	Lepidoptera	definite
For Anna_Emma/2023-01-13/2023-01-13 530pm/sweepnet	230117160423201.jpg	Unsure	unsure
For Anna_Emma/2023-01-13/2023-01-13 530pm/sweepnet	230117160510561.jpg	Orthoptera	definite
For Anna_Emma/2023-01-13/2023-01-13 530pm/sweepnet	230117160713049.jpg	Lepidoptera	definite
For Anna_Emma/2023-01-13/2023-01-13 530pm/sweepnet	230117160730946.jpg	Hemiptera	definite
For Anna_Emma/2023-01-13/2023-01-13 530pm/sweepnet	230117160745418.jpg	Lepidoptera	definite
For Anna_Emma/2023-01-13/2023-01-13 530pm/sweepnet	230117161006545.jpg	Lepidoptera	definite
For Anna_Emma/2023-01-13/2023-01-13 530pm/sweepnet	230117161112912.jpg	Hymenoptera	unsure
For Anna_Emma/2023-01-13/2023-01-13 530pm/sweepnet	230117161144864.jpg	Diptera	unsure
For Anna_Emma/2023-01-13/2023-01-13 530pm/sweepnet	230117161210560.jpg	Diptera	definite
For Anna_Emma/2023-01-13/2023-01-13 530pm/sweepnet	230117161220577.jpg	Hymenoptera	unsure
For Anna_Emma/2023-01-13/2023-01-13 530pm/sweepnet	230117161233441.jpg	Unsure	unsure
For Anna_Emma/2023-01-13/2023-01-13 530pm/sweepnet	230117161250872.jpg	Diptera	definite
For Anna_Emma/2023-01-13/2023-01-13 530pm/sweepnet	230117161628360.jpg	Hemiptera	definite
For Anna_Emma/2023-01-13/2023-01-13 530pm/sweepnet	230117161643840.jpg	Hymenoptera	definite
For Anna_Emma/2023-01-13/2023-01-13 530pm/sweepnet	230117161728583.jpg	Hemiptera	definite
For Anna_Emma/2023-01-13/2023-01-13 530pm/sweepnet	230117161807072.jpg	Diptera	definite
For Anna_Emma/2023-01-13/2023-01-13 530pm/sweepnet	230117161857067.jpg	Diptera	unsure
For Anna_Emma/2023-01-13/2023-01-13 530pm/sweepnet	230117161933927.jpg	Hymenoptera	definite
For Anna_Emma/2023-01-13/2023-01-13 530pm/sweepnet	230117161947568.jpg	Hemiptera	definite
For Anna_Emma/2023-01-13/2023-01-13 530pm/sweepnet	230117162027943.jpg	Hymenoptera	definite
For Anna_Emma/2023-01-13/2023-01-13 530pm/sweepnet	230117162546998.jpg	Hemiptera	unsure
For Anna_Emma/2023-01-13/2023-01-13 530pm/sweepnet	230117162602902.jpg	Diptera	definite
For Anna_Emma/2023-01-13/2023-01-13 530pm/sweepnet	230117162754331.jpg	Diptera	definite
For Anna_Emma/2023-01-13/2023-01-13 530pm/sweepnet	230117162804462.jpg	Diptera	definite
For Anna_Emma/2023-01-13/2023-01-13 530pm/sweepnet	230117162816202.jpg	Hemiptera	definite
For Anna_Emma/2023-01-13/2023-01-13 530pm/sweepnet	230117162856566.jpg	Diptera	definite
For Anna_Emma/2023-01-13/2023-01-13 530pm/sweepnet	230117162931175.jpg	Hemiptera	definite
For Anna_Emma/2023-01-13/2023-01-13 530pm/sweepnet	230117163116093.jpg	Diptera	definite
For Anna_Emma/2023-01-13/2023-01-13 530pm/sweepnet	230117163221782.jpg	Diptera	definite
For Anna_Emma/2023-01-13/2023-01-13 530pm/sweepnet	230117163255038.jpg	Diptera	definite
For Anna_Emma/2023-01-13/2023-01-13 530pm/sweepnet	230117163311725.jpg	Diptera	definite
For Anna_Emma/2023-01-13/2023-01-13 530pm/sweepnet	230117163340495.jpg	Diptera	definite
For Anna_Emma/2023-01-13/2023-01-13 530pm/sweepnet	230117163357373.jpg	Diptera	definite
For Anna_Emma/2023-01-13/2023-01-13 530pm/sweepnet	230117163405501.jpg	Diptera	definite
For Anna_Emma/2023-01-13/2023-01-13 530pm/sweepnet	230117163412677.jpg	Diptera	definite
For Anna_Emma/2023-01-13/2023-01-13 530pm/sweepnet	230117163436550.jpg	Hymenoptera	unsure
For Anna_Emma/2023-01-13/2023-01-13 530pm/sweepnet	230117163446373.jpg	Diptera	definite
For Anna_Emma/2023-01-13/2023-01-13 530pm/sweepnet	230117163510719.jpg	Coleoptera	definite
For Anna_Emma/2023-01-13/2023-01-13 530pm/sweepnet	230117163659222.jpg	Diptera	definite
For Anna_Emma/2023-01-13/2023-01-13 530pm/sweepnet	230117163710053.jpg	Diptera	definite
For Anna_Emma/2023-01-13/2023-01-13 530pm/sweepnet	230117163718533.jpg	Diptera	definite
For Anna_Emma/2023-01-13/2023-01-13 530pm/sweepnet	230117163739422.jpg	Diptera	definite
For Anna_Emma/2023-01-13/2023-01-13 530pm/sweepnet	230117163753981.jpg	Diptera	definite
For Anna_Emma/2023-01-13/2023-01-13 530pm/sweepnet	230117163831285.jpg	Diptera	definite
For Anna_Emma/2023-01-13/2023-01-13 530pm/sweepnet	230117163922805.jpg	Diptera	unsure
For Anna_Emma/2023-01-13/2023-01-13 530pm/sweepnet	230117164029045.jpg	Hemiptera	unsure
For Anna_Emma/2023-01-13/2023-01-13 530pm/sweepnet	230117164059996.jpg	Diptera	definite
For Anna_Emma/2023-01-13/2023-01-13 530pm/sweepnet	230117164111028.jpg	Diptera	definite
For Anna_Emma/2023-01-13/2023-01-13 530pm/sweepnet	230117164133164.jpg	Diptera	definite
For Anna_Emma/2023-01-13/2023-01-13 530pm/sweepnet	230117164153748.jpg	Diptera	definite
For Anna_Emma/2023-01-13/2023-01-13 530pm/sweepnet	230117164201532.jpg	Diptera	definite
For Anna_Emma/2023-01-13/2023-01-13 530pm/sweepnet	230117164209982.jpg	Diptera	definite
For Anna_Emma/2023-01-13/2023-01-13 530pm/sweepnet	230117164217516.jpg	Diptera	definite
For Anna_Emma/2023-01-13/2023-01-13 530pm/sweepnet	230117164313980.jpg	Diptera	definite
For Anna_Emma/2023-01-13/2023-01-13 530pm/sweepnet	230117164322836.jpg	Diptera	unsure
For Anna_Emma/2023-01-13/2023-01-13 530pm/sweepnet	230117164511676.jpg	Hymenoptera	unsure
For Anna_Emma/2023-01-13/2023-01-13 530pm/sweepnet	230117164609364.jpg	Unsure	unsure
For Anna_Emma/2023-01-13/2023-01-13 530pm/sweepnet	230117164619092.jpg	Diptera	definite
For Anna_Emma/2023-01-13/2023-01-13 530pm/zipline	230116112111410.jpg	Diptera	definite
For Anna_Emma/2023-01-13/2023-01-13 530pm/zipline	230116112118266.jpg	Unsure	unsure
For Anna_Emma/2023-01-13/2023-01-13 630am/sweepnet	230116115027550.jpg	Lepidoptera	definite
For Anna_Emma/2023-01-13/2023-01-13 630am/sweepnet	230116115032541.jpg	Unsure	unsure
For Anna_Emma/2023-01-13/2023-01-13 630am/zipline	230116111223392.jpg	Coleoptera	definite
For Anna_Emma/2023-01-13/2023-01-13 630am/zipline	230116111229256.jpg	Lepidoptera	definite
For Anna_Emma/2023-01-13/2023-01-13 630am/zipline	230116111235932.jpg	Lepidoptera	definite
For Anna_Emma/2023-01-13/2023-01-13 630am/zipline	230116111250401.jpg	Hymenoptera	definite
For Anna_Emma/2023-01-13/2023-01-13 630am/zipline	230116111254701.jpg	Unsure	unsure
For Anna_Emma/2023-01-13/2023-01-13 630am/zipline	230116111355479.jpg	Lepidoptera	definite
For Anna_Emma/2023-01-13/2023-01-13 630am/zipline	230116111406394.jpg	Lepidoptera	definite
For Anna_Emma/2023-01-13/2023-01-13 630am/zipline	230116111407580.jpg	Lepidoptera	definite
For Anna_Emma/2023-01-13/2023-01-13 630am/zipline	230116111428785.jpg	Lepidoptera	definite
For Anna_Emma/2023-01-13/2023-01-13 630pm/sweepnet	230116142815098.jpg	Diptera	unsure
For Anna_Emma/2023-01-13/2023-01-13 630pm/sweepnet	230116142818765.jpg	Lepidoptera	definite
For Anna_Emma/2023-01-13/2023-01-13 630pm/sweepnet	230116142822431.jpg	Unsure	unsure
For Anna_Emma/2023-01-13/2023-01-13 630pm/sweepnet	230116142859666.jpg	Hemiptera	unsure
For Anna_Emma/2023-01-13/2023-01-13 630pm/sweepnet	230116142903387.jpg	Hemiptera	definite
For Anna_Emma/2023-01-13/2023-01-13 630pm/sweepnet	230116142907321.jpg	Hemiptera	definite
For Anna_Emma/2023-01-13/2023-01-13 630pm/sweepnet	230116142910252.jpg	Hemiptera	definite
For Anna_Emma/2023-01-13/2023-01-13 630pm/sweepnet	230116142912784.jpg	Hemiptera	definite
For Anna_Emma/2023-01-13/2023-01-13 630pm/sweepnet	230116142916135.jpg	Hemiptera	definite
For Anna_Emma/2023-01-13/2023-01-13 630pm/sweepnet	230116142919546.jpg	Hemiptera	definite
For Anna_Emma/2023-01-13/2023-01-13 630pm/sweepnet	230116142922615.jpg	Hemiptera	definite
For Anna_Emma/2023-01-13/2023-01-13 630pm/sweepnet	230116142933684.jpg	Hemiptera	definite
For Anna_Emma/2023-01-13/2023-01-13 630pm/sweepnet	230116142937993.jpg	Diptera	definite
For Anna_Emma/2023-01-13/2023-01-13 630pm/sweepnet	230116142941247.jpg	Diptera	definite
For Anna_Emma/2023-01-13/2023-01-13 630pm/sweepnet	230116142944228.jpg	Diptera	definite
For Anna_Emma/2023-01-13/2023-01-13 630pm/sweepnet	230116142946865.jpg	Diptera	definite
For Anna_Emma/2023-01-13/2023-01-13 630pm/sweepnet	230116142951413.jpg	Hymenoptera	unsure
For Anna_Emma/2023-01-13/2023-01-13 630pm/sweepnet	230116142954576.jpg	Hymenoptera	unsure
For Anna_Emma/2023-01-13/2023-01-13 630pm/sweepnet	230116142957437.jpg	Hemiptera	definite
For Anna_Emma/2023-01-13/2023-01-13 630pm/sweepnet	230116143000473.jpg	Diptera	definite
For Anna_Emma/2023-01-13/2023-01-13 630pm/sweepnet	230116143004783.jpg	Diptera	definite
For Anna_Emma/2023-01-13/2023-01-13 630pm/sweepnet	230116143009100.jpg	Diptera	definite
For Anna_Emma/2023-01-13/2023-01-13 630pm/sweepnet	230116143019055.jpg	Hymenoptera	definite
For Anna_Emma/2023-01-13/2023-01-13 630pm/sweepnet	230116143022435.jpg	Multiple, Diptera, Hemiptera, Hymenoptera, Lepidoptera	definite
For Anna_Emma/2023-01-13/2023-01-13 630pm/sweepnet	230116143025426.jpg	Hemiptera	definite
For Anna_Emma/2023-01-13/2023-01-13 630pm/sweepnet	230116143027487.jpg	Diptera	definite
For Anna_Emma/2023-01-13/2023-01-13 630pm/sweepnet	230116143030880.jpg	Diptera	definite
For Anna_Emma/2023-01-13/2023-01-13 630pm/sweepnet	230116143033342.jpg	Diptera	definite
For Anna_Emma/2023-01-13/2023-01-13 630pm/sweepnet	230116143036610.jpg	Hemiptera	definite
For Anna_Emma/2023-01-13/2023-01-13 630pm/sweepnet	230116143040703.jpg	Hemiptera	definite
For Anna_Emma/2023-01-13/2023-01-13 730am/sweepnet	230113182955130.jpg	Diptera	definite
For Anna_Emma/2023-01-13/2023-01-13 730am/sweepnet	230113183003436.jpg	Diptera	definite
For Anna_Emma/2023-01-13/2023-01-13 730am/sweepnet	230113183012714.jpg	Diptera	definite
For Anna_Emma/2023-01-13/2023-01-13 730am/sweepnet	230113183024798.jpg	Diptera	definite
For Anna_Emma/2023-01-13/2023-01-13 730am/sweepnet	230113183032297.jpg	Hemiptera	definite
For Anna_Emma/2023-01-13/2023-01-13 730am/sweepnet	230113183057658.jpg	Hemiptera	definite
For Anna_Emma/2023-01-13/2023-01-13 730am/sweepnet	230113183105842.jpg	Diptera	definite
For Anna_Emma/2023-01-13/2023-01-13 730am/sweepnet	230113183147229.jpg	Diptera	definite
For Anna_Emma/2023-01-13/2023-01-13 730am/sweepnet	230113183215817.jpg	Diptera	definite
For Anna_Emma/2023-01-13/2023-01-13 730am/sweepnet	230113183224505.jpg	Hymenoptera	definite
For Anna_Emma/2023-01-13/2023-01-13 730am/sweepnet	230113183515329.jpg	Diptera	unsure
For Anna_Emma/2023-01-13/2023-01-13 730am/sweepnet	230113183526233.jpg	Diptera	definite
For Anna_Emma/2023-01-13/2023-01-13 730am/sweepnet	230113183535609.jpg	Diptera	definite
For Anna_Emma/2023-01-13/2023-01-13 730am/sweepnet	230113183546929.jpg	Diptera	definite
For Anna_Emma/2023-01-13/2023-01-13 730am/sweepnet	230113183601304.jpg	Hymenoptera	definite
For Anna_Emma/2023-01-13/2023-01-13 730am/sweepnet	230113183610097.jpg	Diptera	definite
For Anna_Emma/2023-01-13/2023-01-13 730am/sweepnet	230113183620713.jpg	Diptera	definite
For Anna_Emma/2023-01-13/2023-01-13 730am/sweepnet	230113183627913.jpg	Diptera	definite
For Anna_Emma/2023-01-13/2023-01-13 730am/sweepnet	230113183636592.jpg	Diptera	definite
For Anna_Emma/2023-01-13/2023-01-13 730am/sweepnet	230113183701345.jpg	Diptera	definite
For Anna_Emma/2023-01-13/2023-01-13 730am/sweepnet	230113183744192.jpg	Diptera	definite
For Anna_Emma/2023-01-13/2023-01-13 730am/sweepnet	230113183841352.jpg	Diptera	definite
For Anna_Emma/2023-01-13/2023-01-13 730am/sweepnet	230113183952350.jpg	Coleoptera	definite
For Anna_Emma/2023-01-13/2023-01-13 730am/sweepnet	230113184036952.jpg	Diptera	definite
For Anna_Emma/2023-01-13/2023-01-13 730am/sweepnet	230113184314829.jpg	Lepidoptera	definite
For Anna_Emma/2023-01-13/2023-01-13 730am/sweepnet	230113184335785.jpg	Lepidoptera	definite
For Anna_Emma/2023-01-13/2023-01-13 730am/sweepnet	230113184354696.jpg	Lepidoptera	definite
For Anna_Emma/2023-01-13/2023-01-13 730am/sweepnet	230113185204015.jpg	Odonata	definite
For Anna_Emma/2023-01-13/2023-01-13 730am/sweepnet	230116131049087.jpg	Odonata	definite
For Anna_Emma/2023-01-13/2023-01-13 730am/sweepnet	230116131059810.jpg	Unsure	unsure
For Anna_Emma/2023-01-13/2023-01-13 730am/sweepnet	230116131149434.jpg	Lepidoptera	definite
For Anna_Emma/2023-01-13/2023-01-13 730am/sweepnet	230116131157498.jpg	Lepidoptera	definite
For Anna_Emma/2023-01-13/2023-01-13 730am/sweepnet	230116131202150.jpg	Lepidoptera	definite
For Anna_Emma/2023-01-13/2023-01-13 730am/sweepnet	230116131209358.jpg	Unsure	unsure
For Anna_Emma/2023-01-13/2023-01-13 730am/sweepnet	230116131330592.jpg	Diptera	definite
For Anna_Emma/2023-01-13/2023-01-13 730am/sweepnet	230116131340720.jpg	Unsure	unsure
For Anna_Emma/2023-01-13/2023-01-13 730am/sweepnet	230116131635114.jpg	Hemiptera	definite
For Anna_Emma/2023-01-13/2023-01-13 730am/sweepnet	230116131641502.jpg	Diptera	definite
For Anna_Emma/2023-01-13/2023-01-13 730am/sweepnet	230116131651515.jpg	Diptera	definite
For Anna_Emma/2023-01-13/2023-01-13 730am/sweepnet	230116131701067.jpg	Diptera	definite
For Anna_Emma/2023-01-13/2023-01-13 730am/sweepnet	230116131713810.jpg	Diptera	definite
For Anna_Emma/2023-01-13/2023-01-13 730am/sweepnet	230116131721683.jpg	Diptera	definite
For Anna_Emma/2023-01-13/2023-01-13 730am/sweepnet	230116131730880.jpg	Diptera	definite
For Anna_Emma/2023-01-13/2023-01-13 730am/sweepnet	230116131750715.jpg	Diptera	definite
For Anna_Emma/2023-01-13/2023-01-13 730am/sweepnet	230116131806728.jpg	Hemiptera	definite
For Anna_Emma/2023-01-13/2023-01-13 730am/sweepnet	230116131813397.jpg	Diptera	definite
For Anna_Emma/2023-01-13/2023-01-13 730am/sweepnet	230116131818468.jpg	Diptera	unsure
For Anna_Emma/2023-01-13/2023-01-13 730am/sweepnet	230116131819567.jpg	Diptera	unsure
For Anna_Emma/2023-01-13/2023-01-13 730am/sweepnet	230116131830909.jpg	Diptera	definite
For Anna_Emma/2023-01-13/2023-01-13 730am/sweepnet	230116131837795.jpg	Diptera	definite
For Anna_Emma/2023-01-13/2023-01-13 730am/sweepnet	230116131842741.jpg	Diptera	definite
For Anna_Emma/2023-01-13/2023-01-13 730am/sweepnet	230116131848787.jpg	Coleoptera	definite
For Anna_Emma/2023-01-13/2023-01-13 730am/zipline	230116111738649.jpg	Odonata	definite
For Anna_Emma/2023-01-13/2023-01-13 730am/zipline	230116111751996.jpg	Unsure	unsure
For Anna_Emma/2023-01-14/2023-01-14 5am/Canopy Top	230115161454689.jpg	Lepidoptera	definite
For Anna_Emma/2023-01-14/2023-01-14 5am/Canopy Top	230115161610776.jpg	Hemiptera	definite
For Anna_Emma/2023-01-14/2023-01-14 5am/Canopy Top	230115161646287.jpg	Hymenoptera	definite
For Anna_Emma/2023-01-14/2023-01-14 5am/Canopy Top	230115161750871.jpg	Hymenoptera	definite
For Anna_Emma/2023-01-14/2023-01-14 5am/Ground Bottom	230115162157608.jpg	Aranae (Spider)	definite
For Anna_Emma/2023-01-14/2023-01-14 5am/Ground Bottom	230115162336173.jpg	Coleoptera	definite
For Anna_Emma/2023-01-14/2023-01-14 5am/Ground Top	230115162015116.jpg	Diptera	definite
For Anna_Emma/2023-01-14/2023-01-14 5am/Ground Top	230115162105558.jpg	Lepidoptera	definite
For Anna_Emma/2023-01-14/2023-01-14 5pm/Canopy Bottom	230115170213728.jpg	Aranae (Spider)	definite
For Anna_Emma/2023-01-14/2023-01-14 5pm/Canopy Bottom	230115170345089.jpg	Hymenoptera	definite
For Anna_Emma/2023-01-14/2023-01-14 5pm/Canopy Bottom	230115170448913.jpg	Hymenoptera	unsure
For Anna_Emma/2023-01-14/2023-01-14 5pm/Canopy Bottom	230115170742735.jpg	Hemiptera	definite
For Anna_Emma/2023-01-14/2023-01-14 5pm/Canopy Bottom	230115171029456.jpg	Isoptera	unsure
For Anna_Emma/2023-01-14/2023-01-14 5pm/Canopy Bottom	230115171315862.jpg	Diptera	definite
For Anna_Emma/2023-01-14/2023-01-14 5pm/Canopy Bottom	230115171753282.jpg	Diptera	definite
For Anna_Emma/2023-01-14/2023-01-14 5pm/Ground Bottom	230115165226489.jpg	Diptera	unsure
For Anna_Emma/2023-01-14/2023-01-14 5pm/Ground Bottom	230115165352092.jpg	Diptera	definite
For Anna_Emma/2023-01-14/2023-01-14 5pm/Ground Bottom	230115165430681.jpg	Diptera	unsure
For Anna_Emma/2023-01-14/2023-01-14 5pm/Ground Bottom	230115165531545.jpg	Hemiptera	definite
For Anna_Emma/2023-01-14/2023-01-14 5pm/Ground Bottom	230115165840456.jpg	Hymenoptera	definite
For Anna_Emma/2023-01-14/2023-01-14 5pm/Ground Bottom	230115170002970.jpg	Unsure	unsure
For Anna_Emma/2023-01-14/2023-01-14 5pm/Ground Top	230115164227773.jpg	Diptera	unsure
For Anna_Emma/2023-01-14/2023-01-14 5pm/Ground Top	230115164409612.jpg	Hymenoptera	unsure
For Anna_Emma/2023-01-14/2023-01-14 5pm/Ground Top	230115164818347.jpg	Diptera	definite
For Anna_Emma/2023-01-14/2023-01-14 10am/Canopy Bottom	230115172726364.jpg	Orthoptera	definite
For Anna_Emma/2023-01-14/2023-01-14 10am/Canopy Bottom	230115172842157.jpg	Orthoptera	definite
For Anna_Emma/2023-01-14/2023-01-14 10am/Canopy Bottom	230115172940225.jpg	Diptera	unsure
For Anna_Emma/2023-01-14/2023-01-14 10am/Canopy Bottom	230115172957460.jpg	Hymenoptera	definite
For Anna_Emma/2023-01-14/2023-01-14 10am/Canopy Bottom	230115173045910.jpg	Unsure	unsure
For Anna_Emma/2023-01-14/2023-01-14 10am/Ground Bottom	230115172324765.jpg	Hymenoptera	unsure
For Anna_Emma/2023-01-14/2023-01-14 10am/Ground Bottom	230115172501229.jpg	Unsure	unsure
For Anna_Emma/2023-01-14/2023-01-14 10am/Ground Top	230115173330907.jpg	Hemiptera	definite
For Anna_Emma/2023-01-14/2023-01-14 10am/Ground Top	230115173414949.jpg	Hemiptera	definite
For Anna_Emma/2023-01-14/2023-01-14 10am/Ground Top	230115173545148.jpg	Plant seed
For Anna_Emma/2023-01-14/2023-01-14 10am/Ground Top	230115173556459.jpg	Plant seed
For Anna_Emma/2023-01-14/2023-01-14 10am/Ground Top	230115173613940.jpg	Plant seed
For Anna_Emma/2023-01-14/2023-01-14 10am/Ground Top	230115173636691.jpg	Plant seed
For Anna_Emma/2023-01-14/2023-01-14 10am/Ground Top	230115173649004.jpg	Plant seed
For Anna_Emma/2023-01-14/2023-01-14 630am/sweepnet	230117170412539.jpg	Lepidoptera	definite
For Anna_Emma/2023-01-14/2023-01-14 630am/sweepnet	230117170437265.jpg	Hymenoptera	definite
For Anna_Emma/2023-01-14/2023-01-14 630am/sweepnet	230117171309016.jpg	Hemiptera	definite
For Anna_Emma/2023-01-14/2023-01-14 630am/sweepnet	230117171347880.jpg	Hymenoptera	definite
For Anna_Emma/2023-01-14/2023-01-14 630am/sweepnet	230117171420767.jpg	Diptera	definite
For Anna_Emma/2023-01-14/2023-01-14 630am/sweepnet	230117171458832.jpg	Hemiptera	definite
For Anna_Emma/2023-01-14/2023-01-14 630am/sweepnet	230117171515777.jpg	Diptera	definite
For Anna_Emma/2023-01-14/2023-01-14 630am/sweepnet	230117171529280.jpg	Diptera	definite
For Anna_Emma/2023-01-14/2023-01-14 630am/sweepnet	230117171553839.jpg	Diptera	definite
For Anna_Emma/2023-01-14/2023-01-14 630am/sweepnet	230117171642937.jpg	Hemiptera	definite
For Anna_Emma/2023-01-14/2023-01-14 630am/sweepnet	230117171933759.jpg	Diptera	definite
For Anna_Emma/2023-01-14/2023-01-14 630am/sweepnet	230117171956079.jpg	Diptera	definite
For Anna_Emma/2023-01-14/2023-01-14 630am/sweepnet	230117172004702.jpg	Diptera	unsure
For Anna_Emma/2023-01-14/2023-01-14 630am/sweepnet	230117172039689.jpg	Diptera	definite
For Anna_Emma/2023-01-14/2023-01-14 630am/sweepnet	230117172107031.jpg	Diptera	definite
For Anna_Emma/2023-01-14/2023-01-14 630am/sweepnet	230117172230136.jpg	Diptera	definite
For Anna_Emma/2023-01-14/2023-01-14 630am/sweepnet	230117172239702.jpg	Diptera	definite
For Anna_Emma/2023-01-14/2023-01-14 630am/sweepnet	230117172438630.jpg	Diptera	unsure
For Anna_Emma/2023-01-14/2023-01-14 630am/zipline	230116112531158.jpg	Unsure	unsure
For Anna_Emma/2023-01-14/2023-01-14 630am/zipline	230116112534918.jpg	Unsure	unsure
For Anna_Emma/2023-01-14/2023-01-14 730am/sweepnet	230117175918978.jpg	Lepidoptera	definite
For Anna_Emma/2023-01-14/2023-01-14 730am/sweepnet	230117175344915.jpg	Lepidoptera	definite
For Anna_Emma/2023-01-14/2023-01-14 730am/sweepnet	230117175516226.jpg	Lepidoptera	definite
For Anna_Emma/2023-01-14/2023-01-14 730am/sweepnet	230117175528780.jpg	Lepidoptera	definite
For Anna_Emma/2023-01-14/2023-01-14 730am/sweepnet	230117175605799.jpg	Hymenoptera	definite
For Anna_Emma/2023-01-14/2023-01-14 730am/sweepnet	230117175733945.jpg	Hemiptera	definite
For Anna_Emma/2023-01-14/2023-01-14 730am/sweepnet	230117175741306.jpg	Lepidoptera	definite
For Anna_Emma/2023-01-14/2023-01-14 730am/sweepnet	230117175756681.jpg	Diptera	definite
For Anna_Emma/2023-01-14/2023-01-14 730am/sweepnet	230117175912537.jpg	Lepidoptera	definite
For Anna_Emma/2023-01-14/2023-01-14 730am/sweepnet	230117180159042.jpg	Coleoptera	definite
For Anna_Emma/2023-01-14/2023-01-14 730am/sweepnet	230117180256808.jpg	Diptera	definite
For Anna_Emma/2023-01-14/2023-01-14 730am/sweepnet	230117180303737.jpg	Diptera	definite
For Anna_Emma/2023-01-14/2023-01-14 730am/sweepnet	230117180311929.jpg	Diptera	definite
For Anna_Emma/2023-01-14/2023-01-14 730am/sweepnet	230117180318128.jpg	Hymenoptera	definite
For Anna_Emma/2023-01-14/2023-01-14 730am/sweepnet	230117180324072.jpg	Hymenoptera	definite
For Anna_Emma/2023-01-14/2023-01-14 730am/sweepnet	230117180424888.jpg	Diptera	definite
For Anna_Emma/2023-01-14/2023-01-14 730am/sweepnet	230117180458728.jpg	Diptera	definite
For Anna_Emma/2023-01-14/2023-01-14 730am/sweepnet	230117180615240.jpg	Hymenoptera	unsure
For Anna_Emma/2023-01-14/2023-01-14 730am/sweepnet	230117180645665.jpg	Diptera	definite
For Anna_Emma/2023-01-14/2023-01-14 730am/sweepnet	230117180809816.jpg	Hymenoptera	definite
For Anna_Emma/2023-01-14/2023-01-14 730am/zipline	230116112303106.jpg	Lepidoptera	definite
For Anna_Emma/2023-01-14/2023-01-14 730am/zipline	230116112307251.jpg	Unsure	unsure
For Anna_Emma/2023-01-14/2023-01-14 530pm/zipline	230119360458728.jpg	Orthoptera	definite
For Anna_Emma/2023-01-14/2023-01-14 630pm/zipline	230119080615240.jpg	Coleoptera	definite
For Anna_Emma/2023-01-14/2023-01-14 630pm/zipline	230118750645665.jpg	Orthoptera	definite
For Anna_Emma/2023-01-14/2023-01-14 630pm/zipline	230118900809816.jpg	Diptera	definite
For Anna_Emma/2023-01-14/2023-01-14 630pm/zipline	230119991203106.jpg	Diptera	definite
